# Supplementary material for: Failure of High-Flow Nasal Cannula Therapy in Pneumonia and Non-Pneumonia Sepsis Patients: A Prospective Cohort Study
Source: J Clin Med. 2021 Aug 15;10(16):3587. doi: 10.3390/jcm10163587 (PMC8396877; doi:10.3390/jcm10163587)
Supplement: Supplementary file 1 [file jcm-10-03587-s001.zip]

Archive with 1 entries (1 files):
- jcm-1293732-supplementary.pdf
